# Supplementary material for: Clinical and radiographic outcomes of oblique lumbar interbody fusion with anterolateral screw and rod instrumentation in osteopenia patients: a retrospective study
Source: BMC Musculoskelet Disord. 2023 Sep 26;24:760. doi: 10.1186/s12891-023-06873-1 (PMC10521488; doi:10.1186/s12891-023-06873-1)
Supplement: Supplementary file 1 — Supplementary Material 1 [file 12891_2023_6873_MOESM1_ESM.xls]

## Sheet: Sheet1
	age	sex	follow-up(m)	modic changes	height(m)	weight(kg)	Diabetes mellitus	COPD	BMI	BMD	cage subsidence	blood loss（ml）	operation time（min）	hospital time（d）	LL（Preop）	LL postop 3d	LL final FU	LL Final-3d	Final-pre	PT Preop	PT Postop3d	PT final FU	Final FU-3d	Final FU-pre	PI preop	PI postop 3d	PI final FU	PI(Final-3d)	PI(Final-pre)	SS preop	SS postop 3d	SS Final FU	SS(Final-3d)	SS(Final-pre)	VAS（back）	VAS(3d)	VAS(final)	VASpo-pre	VAS（leg）	VAS(1w)	VAS(final)	po-pre	JOA	JOA(3d)	JOA(final)	JOA(Final-pre)	RR(3d-pre)	RR(6m-pre)	ODI
Group A
	71	女	28	III	1.56	53.1012			21.82	-1.8		20	87	14	10	21	20	-1	10	27	39	37	-2	10	50	55	52	-3	2	23	16	15	-1	-8	7	3	2	-5	8	3	2	-6	8	25	27	19	0.809524	0.904762	53
	66	女	27		1.62	63.563			24.22	-2.1		30	73	14	33	44	47	3	14	35	41	41	0	6	60	64	62	-2	2	25	23	21	-2	-4	6	4	4	-2	7	3	2	-5	9	24	24	15	0.75	0.75	45
	72	女	26		1.53	55.7836			23.83	-1.8		10	69	6	5	25	24	-1	19	27	14	9	-5	-18	47	51	46	-5	-1	20	37	37	0	17	6	3	2	-4	6	2	1	-5	8	27	28	20	0.904762	0.952381	65
	68	女	25		1.57	71.8272			29.14	-1.3		50	72	13	9	23	22	-1	13	49	34	31	-3	-18	77	77	76	-1	-1	28	43	45	2	17	6	3	3	-3	5	3	2	-3	7	25	25	18	0.818182	0.818182	57
	74	女	26	II	1.64	64.0932		1	23.83	-2.4		60	67	12	17	19	19	0	2	8	18	18	0	10	45	47	45	-2	0	37	29	27	-2	-10	7	3	2	-5	5	4	3	-2	8	23	29	21	0.714286	1	63
	68	女	25		1.63	62.2777	1		23.44	-2.3	1	20	66	13	31	32	31	-1	0	12	24	22	-2	10	45	48	46	-2	1	33	24	24	0	-9	6	3	2	-4	8	2	2	-6	9	25	17	8	0.8	0.4	42
	73	男	24		1.68	73.6364	1		26.09	-2.1		70	65	6	28	45	43	-2	15	24	15	24	9	0	42	56	67	11	25	18	41	43	2	25	7	4	4	-3	7	3	2	-5	8	25	28	20	0.809524	0.952381	68
	81	女	23		1.53	60.2079			25.72	-2.3		20	72	15	58	59	58	-1	0	25	8	6	-2	-19	55	39	37	-2	-18	30	31	31	0	1	8	3	3	-5	6	3	2	-4	8	25	21	13	0.809524	0.619048	65
	70	男	23	II	1.76	66.0408			21.32	-1.8		10	73	10	22	33	32	-1	10	27	32	30	-2	3	52	58	56	-2	4	25	26	26	0	1	8	4	4	-4	8	3	2	-6	8	22	21	13	0.666667	0.619048	56
	72	女	13	II	1.64	62.4256			23.21	-1.3		60	78	11	8	21	21	0	13	17	28	27	-1	10	53	47	46	-1	-7	36	19	19	0	-17	7	3	3	-4	8	4	1	-7	7	15	18	11	0.363636	0.5	67
	65	女	18	II	1.64	57.3961			21.34	-2.4		50	77	16	11	23	22	-1	11	35	24	27	3	-8	63	67	65	-2	2	28	43	38	-5	10	7	3	2	-5	7	2	2	-5	6	21	27	21	0.652174	0.913043	37
	67	女	19		1.63	58.9566			22.19	-2.3		100	75	11	9	17	16	-1	7	9	23	23	0	14	45	51	51	0	6	36	28	28	0	-8	7	2	2	-5	8	4	1	-7	8	20	22	14	0.571429	0.666667	65
	64	女	20		1.55	56.5308			23.53	-2.1		100	74	14	11	22	21	-1	10	22	28	28	0	6	37	42	41	-1	4	15	14	13	-1	-2	6	4	3	-3	8	2	1	-7	7	26	29	22	0.863636	1	63
	55	女	22	II	1.53	71.374			30.49	-1.3		100	73	16	20	31	29	-2	9	25	33	34	1	9	48	49	48	-1	0	23	16	14	-2	-9	6	3	2	-4	7	3	2	-5	8	25	29	21	0.809524	1	57
	61	女	19	II	1.54	66.8791			28.2	-2.4		30	69	9	23	29	27	-2	4	8	9	8	-1	0	38	43	42	-1	4	30	34	34	0	4	7	3	2	-5	6	2	2	-4	7	21	16	9	0.636364	0.409091	45
	69	男	18		1.72	90.2016	1		30.49	-2.3		30	72	11	22	31	34	3	12	4	1	1	0	-3	51	47	47	0	-4	47	46	46	0	-1	5	3	2	-3	7	2	1	-6	7	27	29	22	0.909091	1	65
	66	女	17		1.63	62.2777			23.44	-2.1		150	67	7	39	46	43	-3	4	14	31	33	2	19	56	72	72	0	16	42	41	39	-2	-3	6	3	3	-3	8	3	2	-6	7	28	28	21	0.954545	0.954545	65
	74	女	14		1.55	58.9333			24.53	-2.4		50	66	13	17	30	28	-2	11	17	12	12	0	-5	35	53	53	0	18	18	41	41	0	23	7	3	3	-4	6	3	2	-4	8	23	23	15	0.714286	0.714286	63
	59	女	15		1.53	40.4742			17.29	-1.2		30	63	7	13	41	39	-2	26	44	33	32	-1	-12	56	66	63	-3	7	12	33	31	-2	19	8	1	2	-6	8	2	1	-7	8	25	26	18	0.809524	0.857143	47
	77	男	14		1.75	89.2413			29.14	-1.4	1	10	61	15	48	48	47	-1	-1	5	6	6	0	1	50	46	46	0	-4	45	40	40	0	-5	6	4	1	-5	6	3	2	-4	7	21	21	14	0.636364	0.636364	47
	60	女	13		1.64	75.8467			28.2	-2.3		100	60	10	51	35	37	2	-14	37	25	24	-1	-13	70	52	51	-1	-19	33	27	27	0	-6	7	2	2	-5	5	3	2	-3	8	19	18	10	0.52381	0.47619	54
	81	女	24		1.68	82.2447			29.14	-1.8		20	66	15	28	32	30	-2	2	24	24	27	3	3	45	46	46	0	1	18	37	43	6	25	7	3	3	-4	5	3	2	-3	8	25	29	21	0.809524	1	56
	70	男	23		1.68	67.2578			23.83	-1.3		35	65	10	58	45	42	-3	-16	25	15	23	8	-2	45	39	67	28	22	30	43	31	-12	1	8	4	2	-6	8	2	3	-5	8	25	17	9	0.809524	0.428571	67
	72	女	23		1.76	72.6077	1		23.44	-1.3		20	72	15	22	59	55	-4	33	27	8	13	5	-14	42	58	37	-21	-5	25	29	26	-3	1	8	3	2	-6	7	3	2	-5	7	22	28	21	0.681818	0.954545	37
	65	女	13		1.64	70.1717			26.09	-2.4		55	73	16	8	33	29	-4	21	17	32	23	-9	6	55	47	56	9	1	36	24	19	-5	-17	7	4	4	-3	6	4	2	-4	6	15	21	15	0.391304	0.652174	65
	67	女	18		1.64	69.1765			25.72	-2.3		65	78	11	11	21	19	-2	8	35	28	28	0	-7	52	67	46	-21	-6	28	41	38	-3	10	7	3	3	-4	8	2	2	-6	8	21	21	13	0.619048	0.619048	63
	64	女	19		1.63	56.6451			21.32	-2.1		10	77	13	9	23	21	-2	12	9	24	34	10	25	53	51	65	14	12	36	31	28	-3	-8	8	3	4	-4	8	3	2	-6	7	20	18	11	0.590909	0.5	57
	66	女	20		1.55	55.762			23.21	-1.3		150	75	16	6	17	21	4	15	22	23	8	-15	-14	55	42	51	9	-4	15	26	13	-13	-2	6	2	3	-3	7	3	1	-6	8	26	27	19	0.857143	0.904762	45
	74	女	22		1.53	49.9548			21.34	-2.4		200	74	9	20	22	22	0	2	25	28	34	6	9	52	49	41	-8	-11	23	19	14	-5	-9	6	4	2	-4	8	3	2	-6	7	22	22	15	0.681818	0.681818	57
	59	男	27		1.72	65.6469			22.19	-2.3		100	73	11	23	31	27	-4	4	8	33	25	-8	17	53	43	48	5	-5	30	43	34	-9	4	7	3	2	-5	8	4	1	-7	7	15	29	22	0.363636	1	45
	77	女	26		1.52	54.3637	1		23.53	-2.1		100	69	7	9	29	21	-8	12	4	9	1	-8	-3	63	47	46	-1	-17	47	28	46	18	-1	8	3	3	-5	7	3	1	-6	6	21	16	10	0.652174	0.434783	65
	60	女	25		1.63	58.9566			22.19	-1.3		100	72	13	17	33	31	-2	14	8	23	33	10	25	45	72	65	-7	20	36	14	39	25	3	7	3	2	-5	7	3	2	-5	8	20	29	21	0.571429	1	65
	81	女	26		1.55	56.5308			23.53	-2.4		30	67	7	31	21	22	1	-9	12	28	12	-16	0	37	53	51	-2	14	15	16	13	-3	-2	8	3	2	-6	8	3	2	-6	7	26	28	21	0.863636	0.954545	63
	64	女	25		1.53	71.374			30.49	-2.3		100	78	14	28	23	27	4	-1	24	33	32	-1	8	48	56	41	-15	-7	23	34	14	-20	-9	6	3	3	-3	7	4	2	-5	8	25	23	15	0.809524	0.714286	47
	66	女	24		1.75	86.3625			28.2	-2.1		100	77	12	58	55	53	-2	-5	25	9	8	-1	-17	38	39	48	9	10	30	43	34	-9	4	7	1	2	-5	8	2	1	-7	7	20	26	19	0.590909	0.863636	47
	74	女	23		1.64	82.0059			30.49	-2.3		30	75	15	22	22	21	-1	-1	27	1	3	2	-24	50	58	76	18	26	47	29	46	17	-1	7	4	2	-5	8	4	1	-7	7	26	21	14	0.863636	0.636364	54
	59	女	23		1.68	66.1571			23.44	-2.1		30	74	10	8	31	22	-9	14	17	31	29	-2	12	70	47	45	-2	-25	42	24	39	15	-3	7	3	2	-5	8	2	2	-6	7	22	18	11	0.681818	0.5	47
	77	女	13		1.68	69.2335	1		24.53	-2.3		150	73	15	11	29	21	-8	10	35	12	14	2	-21	45	67	46	-21	1	18	41	41	0	23	7	2	3	-4	6	3	2	-4	8	15	29	21	0.333333	1	54
	60	男	18		1.76	53.5575			17.29	-2.1		50	60	10	22	48	45	-3	23	9	14	27	13	18	45	51	67	16	22	12	31	39	8	27	6	4	2	-4	5	3	1	-4	8	21	18	10	0.619048	0.47619	56
	81	女	19		1.55	55.762			23.21	-1.6		100	66	9	8	35	33	-2	25	22	34	33	-1	11	42	47	37	-10	-5	45	26	13	-13	-32	6	3	1	-5	8	2	2	-6	8	25	27	19	0.809524	0.904762	37
	70	女	23		1.53	49.9548			21.34	-2		100	65	11	11	32	28	-4	17	35	33	33	0	-2	55	67	65	-2	10	36	41	33	-8	-3	7	3	2	-5	8	3	2	-6	7	22	22	15	0.681818	0.681818	65
平均值	68.7561	34--7	21.0488	/	1.62244	64.7511	6		24.5361	-1.98049	2	64.5122	70.9268	11.7561	21.8293	32.0976	30.4878	-1.60976	8.65854	21.4878	22.439	22.2683	-0.170732	0.780488	50.3659	53.0732	52.5854	-0.487805	2.21951	29.1707	31.0244	30.2927	-0.731707	1.12195	6.82927	3.04878	2.4878	-4.34146	7.04878	2.87805	1.7561	-5.29268	7.5122	22.5854	23.7805	16.2683	0.702644	0.757328	55.6341
标准差	6.75632	女/男	4.42251		0.0760866	10.8633			3.30644	0.408578		45.8365	5.60657	2.96961	14.8191	11.1417	10.9012	2.72189	10.1227	11.0941	10.5739	10.9967	5.75051	12.6848	9.15119	9.78149	10.7567	9.60976	11.8064	10.0509	9.36128	10.8161	8.24924	12.6128	0.761976	0.730894	0.76897	0.978046	1.0581	0.669733	0.531013	1.27344	0.702676	3.37838	4.40904	4.40634	0.15319	0.204652	9.30186
P值（末次-初次）																	0.00385358					0.752821					0.323238					0.632124					5.29633e-40				2.10816e-43				4.55279e-37
可信区间																			3.0985					3.88274					3.61388					3.86071				0.299375				0.389794				1.34876
A组术前术后的Cohen's值																	0.66561					-0.07066					-0.22226					-0.10746					5.67155				6.32247				-5.15308
Group B
	72	男	27		1.69	71.3168	1		24.97	0.7		20	72	13	11	23	21	-2	10	27	19	19	0	-8	66	68	65	-3	-1	39	49	46	-3	7	5	3	2	-3	6	2	1	-5	7	26	26	19	0.863636	0.863636	68
	63	女	27		1.6	61.0048			23.83	-0.9		100	73	10	37	40	38	-2	1	26	35	36	1	10	53	65	64	-1	11	27	30	28	-2	1	7	3	3	-4	7	3	2	-5	8	21	23	15	0.619048	0.714286	64
	73	男	26		1.69	66.0902			23.14	0.2		100	83	7	16	25	35	10	19	46	39	39	0	-7	60	69	67	-2	7	14	30	28	-2	14	6	4	3	-3	7	2	2	-5	7	20	20	13	0.590909	0.590909	67
	56	女	26		1.53	63.3448	1		27.06	0.1		50	77	9	49	55	53	-2	4	19	33	27	-6	8	66	63	59	-4	-7	47	30	32	2	-15	7	4	4	-3	7	4	1	-6	8	21	21	13	0.619048	0.619048	54
	65	男	25		1.7	84.9082			29.38	-0.5		30	75	9	59	75	73	-2	14	2	7	3	-4	1	43	57	52	-5	9	41	50	49	-1	8	7	2	1	-6	7	3	2	-5	8	24	24	16	0.761905	0.761905	67
	77	男	24	II	1.7	61.6148			21.32	-0.3		30	74	13	24	26	25	-1	1	34	40	38	-2	4	53	62	61	-1	8	19	22	23	1	4	7	3	2	-5	8	2	2	-6	7	24	29	22	0.772727	1	55
	66	女	23		1.49	49.264			22.19	1.2	1	60	73	8	32	38	37	-1	5	19	19	18	-1	-1	40	42	41	-1	1	21	23	23	0	2	7	4	3	-4	8	3	2	-6	7	19	18	11	0.545455	0.5	56
	59	女	22		1.57	52.5517	1		21.32	1.4		80	69	14	19	15	18	3	-1	17	18	18	0	1	49	46	45	-1	-4	32	28	27	-1	-5	7	3	3	-4	7	2	2	-5	5	24	27	22	0.791667	0.916667	64
	56	女	19	II	1.61	66.6688			25.72	1.1		100	72	11	30	28	25	-3	-5	21	17	16	-1	-5	48	43	42	-1	-6	27	26	26	0	-1	8	3	3	-5	5	3	2	-3	6	24	26	20	0.782609	0.869565	67
	68	女	24		1.6	67.1232			26.22	0.8		150	67	9	21	41	43	2	22	21	18	19	1	-2	43	45	44	-1	1	22	27	25	-2	3	7	3	3	-4	7	2	4	-3	8	23	29	21	0.714286	1	54
	73	男	24		1.7	61.6148			21.32	-0.5		30	75	17	15	31	27	-4	12	23	12	6	-6	-17	53	46	42	-4	-11	30	34	36	2	6	6	3	3	-3	7	3	2	-5	7	26	27	20	0.863636	0.909091	45
	67	女	26	I	1.53	54.3323			23.21	0.6		50	74	12	17	30	32	2	15	19	21	25	4	6	46	53	57	4	11	27	32	32	0	5	6	2	2	-4	7	2	1	-6	8	27	28	20	0.904762	0.952381	68
	63	男	23		1.7	74.6198	1		25.82	1		30	73	15	23	30	28	-2	5	32	15	10	-5	-22	62	47	42	-5	-20	30	32	32	0	2	6	4	3	-3	8	3	2	-6	7	27	29	22	0.909091	1	65
	54	女	22		1.52	58.6611			25.39	0.7		70	69	14	37	59	57	-2	20	7	23	23	0	16	62	67	65	-2	3	55	44	42	-2	-13	6	4	3	-3	8	3	2	-6	7	21	28	21	0.636364	0.954545	64
	62	女	18		1.49	47.3325		1	21.32	1.3		50	73	12	28	23	23	0	-5	1	15	10	-5	9	37	34	31	-3	-6	36	19	21	2	-15	6	3	3	-3	7	3	2	-5	6	21	25	19	0.652174	0.826087	54
	73	男	13	II	1.7	74.3308			25.72	-0.9		50	69	12	38	38	35	-3	-3	17	12	15	3	-2	41	41	44	3	3	24	29	29	0	5	8	4	3	-5	8	4	4	-4	9	24	28	19	0.75	0.95	56
	63	女	14		1.5	51.66			22.96	-0.5		30	72	7	8	35	35	0	27	10	10	9	-1	-1	43	45	42	-3	-1	33	35	33	-2	0	7	3	3	-4	7	3	2	-5	8	21	23	15	0.619048	0.714286	67
	69	男	13		1.68	86.055			30.49	-0.9		100	88	15	5	17	14	-3	9	22	17	13	-4	-9	43	46	42	-4	-1	21	29	29	0	8	7	4	3	-4	7	3	2	-5	7	24	28	21	0.772727	0.954545	68
	56	女	15		1.7	88.1161		1	30.49	-0.8	1	20	75	6	31	39	34	-5	3	30	31	33	2	3	54	58	57	-1	3	24	27	24	-3	0	7	3	2	-5	6	4	3	-3	7	16	13	6	0.409091	0.272727	64
	57	女	16		1.57	69.5102			28.2	-0.9		30	74	7	29	33	32	-1	3	32	42	45	3	13	57	66	66	0	9	25	24	21	-3	-4	7	4	4	-3	8	4	3	-5	6	25	29	23	0.826087	1	67
	72	男	18		1.69	60.2923			21.11	-0.8		50	64	10	32	36	35	-1	3	22	23	23	0	1	52	62	59	-3	7	30	39	36	-3	6	6	3	2	-4	8	3	2	-6	7	26	27	20	0.863636	0.909091	65
	66	男	23		1.7	61.6148			21.32	-0.1		10	78	7	58	54	48	-6	-10	4	33	8	-25	4	42	51	51	0	9	38	18	43	25	5	7	3	3	-4	7	3	2	-5	7	19	18	11	0.545455	0.5	37
	59	女	22	I	1.53	51.9446	1		22.19	-0.1		70	77	17	22	17	18	1	-4	14	7	1	-6	-13	55	42	41	-1	-14	41	35	40	5	-1	6	3	4	-2	7	2	1	-6	6	24	27	21	0.782609	0.913043	65
	73	男	19		1.65	58.0437			21.32	-0.3		80	75	12	8	33	31	-2	23	17	40	33	-7	16	52	49	48	-1	-4	35	9	15	6	-20	6	2	1	-5	7	4	2	-5	8	24	22	14	0.761905	0.666667	63
	78	男	24		1.73	76.9774			25.72	-0.2		100	74	15	11	19	17	-2	6	44	19	12	-7	-32	53	43	42	-1	-11	9	24	30	6	21	7	4	2	-5	8	3	2	-6	7	23	29	22	0.727273	1	57
	73	男	24		1.68	74.0033			26.22	-0.3		100	73	14	9	21	18	-3	9	5	18	32	14	27	63	47	47	0	-16	58	29	15	-14	-43	5	3	3	-2	8	2	2	-6	8	26	29	21	0.857143	1	45
	66	女	26		1.7	61.6148			21.32	-0.5		100	69	12	7	15	13	-2	6	37	21	6	-15	-31	45	72	72	0	27	8	51	66	15	58	6	3	3	-3	7	3	2	-5	7	27	16	9	0.909091	0.409091	65
	78	男	23		1.7	67.0769		1	23.21	-0.3		30	72	12	22	28	25	-3	3	24	15	24	9	0	37	53	53	0	16	13	38	29	-9	16	7	3	3	-4	5	2	2	-3	7	27	29	22	0.909091	1	65
	54	女	22		1.52	49.3039			21.34	-0.2		30	67	9	8	41	39	-2	31	25	23	27	4	2	48	66	63	-3	15	23	43	36	-7	13	8	3	3	-5	7	3	4	-3	7	21	28	21	0.636364	0.954545	63
	62	女	18		1.49	49.264			22.19	0.8		60	66	9	11	31	28	-3	17	27	15	6	-9	-21	38	46	46	0	8	11	31	40	9	29	6	3	3	-3	7	2	2	-5	8	21	23	15	0.619048	0.714286	47
	71	男	13		1.7	68.0017	1		23.53	-0.5		50	63	13	9	30	26	-4	17	17	18	25	7	8	51	52	51	-1	0	34	34	26	-8	-8	7	1	2	-5	7	3	1	-6	8	24	26	18	0.761905	0.857143	47
	78	男	26		1.65	83.009			30.49	0.6		30	61	8	7	30	22	-8	15	35	17	10	-7	-25	56	46	46	0	-10	21	29	36	7	15	7	4	3	-4	8	2	2	-6	7	21	21	14	0.636364	0.636364	54
	69	女	23		1.52	65.1533			28.2	1		10	60	14	20	59	55	-4	35	9	18	23	5	14	35	39	67	28	32	26	21	44	23	18	8	2	3	-5	8	3	2	-6	8	24	18	10	0.761905	0.47619	56
	56	男	22		1.7	88.1161			30.49	0.7		100	66	11	23	23	19	-4	-4	17	12	10	-2	-7	56	58	55	-3	-1	39	46	45	-1	6	8	3	3	-5	8	2	4	-4	8	16	29	21	0.380952	1	67
	65	女	18		1.57	57.7773			23.44	1.3		50	65	9	17	38	35	-3	18	21	15	15	0	-6	46	47	45	-2	-1	25	32	30	-2	5	6	4	3	-3	7	3	2	-5	8	23	17	9	0.714286	0.428571	37
	61	女	13		1.69	70.0601			24.53	-0.9		60	72	15	31	35	26	-9	-5	21	12	9	-3	-12	62	67	55	-12	-7	41	55	46	-9	5	7	3	3	-4	5	3	1	-4	7	26	28	21	0.863636	0.954545	65
	66	男	14		1.7	66.8746			23.14	2.1		80	73	10	28	30	25	-5	-3	23	10	13	3	-10	62	51	44	-7	-18	39	41	31	-10	-8	8	2	2	-6	7	3	2	-5	6	27	21	15	0.913043	0.652174	63
	59	女	13		1.53	63.3448			27.06	-0.9		100	78	9	58	59	55	-4	-3	19	17	33	16	14	37	42	42	0	5	18	25	9	-16	-9	6	3	3	-3	7	4	2	-5	8	27	21	13	0.904762	0.619048	57
	73	男	23		1.69	83.9122	1		29.38	-0.8		150	77	16	22	23	19	-4	-3	32	31	45	14	13	41	46	57	11	16	9	15	12	-3	3	7	4	3	-4	7	3	2	-5	7	21	21	14	0.636364	0.636364	45
	62	男	22		1.7	61.6148			21.32	-0.9	1	30	75	11	8	38	36	-2	28	7	42	15	-27	8	43	43	42	-1	-1	36	1	27	26	-9	7	3	3	-4	8	3	4	-4	7	21	24	17	0.636364	0.772727	57
	57	女	19		1.57	54.6961			22.19	-0.8		50	67	8	11	30	26	-4	15	1	23	9	-14	8	43	45	57	12	14	42	22	48	26	6	8	3	3	-5	8	4	2	-6	8	24	29	21	0.761905	1	45
	78	男	24		1.78	67.5503			21.32	0.6		30	66	13	38	30	25	-5	-13	22	33	13	-20	-9	54	46	43	-3	-11	32	13	30	17	-2	8	3	3	-5	7	3	2	-5	8	21	18	10	0.619048	0.47619	68
	69	女	24		1.7	74.3308			25.72	1		70	63	9	8	35	26	-9	18	30	33	33	0	3	42	53	59	6	17	12	20	26	6	14	7	3	3	-4	8	2	3	-5	7	24	27	20	0.772727	0.909091	65
	69	男	26		1.66	72.2518			26.22	0.7		50	61	11	5	23	22	-1	17	32	7	45	38	13	55	47	51	4	-4	23	40	6	-34	-17	7	2	2	-5	7	4	2	-5	8	16	26	18	0.380952	0.857143	64
	57	女	23		1.49	47.3325			21.32	1.3		50	60	7	31	38	37	-1	6	22	40	32	-8	10	52	67	56	-11	4	30	27	24	-3	-6	7	3	4	-3	7	3	4	-3	8	25	29	21	0.809524	1	54
	76	男	22		1.7	67.0769			23.21	-0.9		30	66	7	29	35	32	-3	3	4	19	6	-13	2	53	34	48	14	-5	49	15	42	27	-7	7	3	1	-6	6	3	2	-4	8	27	27	19	0.904762	0.904762	56
	69	女	23		1.5	48.015			21.34	2.1		100	65	15	32	39	37	-2	5	14	18	24	6	10	63	41	42	1	-21	49	23	18	-5	-31	8	1	2	-6	8	2	2	-6	7	27	26	19	0.909091	0.863636	67
	69	男	22		1.67	61.8857			22.19	-0.9		20	66	10	58	33	32	-1	-26	17	17	27	10	10	45	45	42	-3	-3	28	28	15	-13	-13	8	4	3	-5	8	3	3	-5	7	21	21	14	0.636364	0.636364	68
	73	男	18		1.7	68.0017			23.53	-0.8		30	65	15	8	36	35	-1	27	17	18	9	-9	-8	62	51	57	6	-5	45	33	48	15	3	7	2	3	-4	8	2	3	-5	7	21	18	11	0.636364	0.5	64
	77	男	13		1.67	85.0336			30.49	-0.9		50	72	10	11	54	51	-3	40	35	15	13	-2	-22	37	42	42	0	5	2	27	29	2	27	7	3	3	-4	7	3	2	-5	8	24	29	21	0.761905	1	67
	62	女	26		1.5	63.45			28.2	-1.2		10	73	18	9	59	52	-7	43	9	12	33	21	24	41	46	57	11	16	32	34	24	-10	-8	6	4	3	-3	5	3	2	-3	8	21	25	17	0.619048	0.809524	56
	57	男	23		1.66	74.5665			27.06	-1.2		100	78	16	8	23	17	-6	9	17	10	45	35	28	43	43	47	4	4	26	33	2	-31	-24	7	2	3	-4	5	3	1	-4	7	23	26	19	0.727273	0.863636	67
	78	男	22		1.7	84.9082			29.38	0.8		70	77	16	11	26	25	-1	14	21	31	33	2	12	54	53	59	6	5	33	22	26	4	-7	7	3	2	-5	8	3	2	-6	8	20	24	16	0.571429	0.761905	63
平均值	66.4906	28--25	21.0943	/	1.63038	65.9853	7		24.7125	0.045283	3	59.0566	70.9623	11.4717	22.6226	34.3774	31.9245	-2.45283	9.30189	20.4906	21.2264	21.0189	-0.207547	0.528302	49.7547	50.9057	51.2075	0.301887	1.45283	29.2642	29.6792	30.1887	0.509434	0.924528	6.84906	3.03774	2.75472	-4.09434	7.11321	2.86792	2.18868	-4.92453	7.32075	23.0189	24.5283	17.2075	0.723318	0.79343	59.5849
标准差	7.30113	女/男	4.27924	/	0.0831675	11.2722			3.07317	0.89328		33.7731	5.81138	3.14195	14.7254	12.6822	12.3897	2.98149	13.3665	10.4387	9.81459	12.1057	11.5307	13.4888	8.57136	9.6334	9.09978	6.19673	10.9278	12.1378	10.511	11.8879	11.9553	15.4136	0.762227	0.751408	0.670276	0.99554	0.88297	0.645382	0.802275	0.968349	0.746655	2.90407	4.18264	4.26198	0.135744	0.193267	8.31782
P值（末次-初次）																	0.000720478		1.75626e-16			0.812095					0.403921					0.695561					9.09201e-52				1.06743e-52				6.26157e-52
可信区间																			3.59856					3.63147					2.94201					4.14968				0.268021				0.260701				1.14742
B组术前术后的Cohen's值																	-0.68357					-0.04674					-0.16436					-0.07696					5.7046				5.8376				-5.72759
两组之间P值	0.130813		0.960306		0.638703	0.598025			0.792342	3.36075e-23		0.512744	0.976568	0.660295	0.798858	0.3699	0.562704	0.165861	0.80025	0.659458	0.571344	0.610723	0.985263	0.927484	0.742715	0.290532	0.507781	0.634271		0.968649	0.524938	0.96558	0.575348		0.901977	0.943749	0.0790969	0.237184	0.751103	0.941649	0.00400779	0.118662	0.214043	0.510308	0.408389	0.30438	0.495242	0.388788	0.0345817
两组之间科恩值	0.32208		-0.01047		-0.0996	-0.11149			-0.05525	-2.91654		0.13551	-0.00621	0.09303	-0.05371	-0.19099	-0.12312			0.09258	0.11887	0.10804	0.0044		0.06893	0.22328	0.1383	-0.024		-0.00838	-0.13515	0.00915	-0.121		-0.02597	-0.0149	-0.37004	0.253	-0.06611	0.01539	-0.63587	0.327	0.26406	-0.13761	-0.17402				-0.44775
[truncated: 14 more columns]
